# Supplementary material for: Predicting personalised absolute treatment effects in individual participant data meta‐analysis: An introduction to splines
Source: Res Synth Methods. 2022 Jan 18;13(2):255–83. doi: 10.1002/jrsm.1546 (PMC9303665; doi:10.1002/jrsm.1546)
Supplement: Supplementary file 1 — Appendix S1. Supporting Information [file JRSM-13-255-s001.zip]

Archive with 2 entries (2 files):
- JRSM_1546_Online Appendix to splines for IPD-MA.pdf
- JRSM_1546_Splines in IPD-MA - Example R-script.R
